# Supplementary material for: Multiple Inhibitory Mechanisms of DS16570511 Targeting Mitochondrial Calcium Uptake: Insights from Biochemical Analysis of Rat Liver Mitochondria
Source: Int J Mol Sci. 2025 Mar 16;26(6):2670. doi: 10.3390/ijms26062670 (PMC11942279; doi:10.3390/ijms26062670)
Supplement: Supplementary file 1 [file ijms-26-02670-s001.zip]

Archive with 2 entries (2 files):
- Supplemental Figure.pdf
- Supplemental Information.pdf
